# Supplementary material for: Capacity of enforcers and level of enforcement of the Tobacco Control Act 2015 in Kampala, Uganda
Source: PLOS Glob Public Health. 2023 Sep 22;3(9):e0002390. doi: 10.1371/journal.pgph.0002390 (PMC10516420; doi:10.1371/journal.pgph.0002390)
Supplement: S1 Dataset — (XLSX) [file pgph.0002390.s001.xlsx]

## Sheet: ALL
Name_of_this_organisation	Gender	Age	Age range	Education	Position_Title	How_long_have_you_worked_as_an_enforcer	How_many_people_do_you_work_with		ever_used_tobacco	if_yes_do_you_still_use_it	type_currently_used	Other_Specify	Do_you_have_any_of_y_end_who_uses_tobacco	Have_you_had_any_training_in_l	from_what_institution	how_long_was_this_training	Do_you_know_heard_about_TCA	If_yes_how_did_you_know	When_was_it_passed	Mention_some_of_provisions	other_specify_002	are_you_motivated_to_enforce	will the law work?	dangers_to_tobacco_use	Other_Specify_003	is_tobacco_dangerous	Is TCA_enforceable	reasons_for_enforcement	Self_efficacy(capacity to enforce)	responsibility_to_implement	plans_for_enforcemnt	areas_of_implementation	Other_Specify_004	What_activities_have_you_been_	other_specify_005	public_support_for_the_TCA	commitment of managers on Tobacco control	Barriers_to_implementation	Other_Specify_006
Kcca	male	35	31-40	a_level	Senior inspector	4	12	1 - 5	yes	yes	cigarettes			No			no		dont_know							not sure									none		yes
Kcca	male	30	21-30	tertiary	Law enforcement assistant	3	300	1 - 5	no				friend relative	yes	Updf in bihanga	2 months	yes	in_the_media	dont_know	smoke_free_pub other_specify	Harmful to health	yes	agree	lung_diseases cancer		agree	no	Not enough man power	yes	yes	agree	_no_smoking_si		operations		yes	yes	funds others_specify	Resistance from bar owners and security personnel and smokers
Kcca	male	31	31-40	tertiary	Law enforcement assistant	5	250	1 - 5	no				relative	yes	Updf bihanga	2months	yes	Colleagues	dont_know	smoke_free_pub		yes	strongly_agree	lung_diseases death other_specify	Lose appetite	agree	yes	If the enforcers are empowered and public sensitized	no	yes	agree	_no_smoking_si seizures_of_ba		other_specify	Impounding shisha pots	yes	yes	funds knowledge_skil others_specify	Weaknesses of the government
Kcca	male	28	21-30	tertiary	Law enforcement	5	200	1 - 5	no				friend	yes	Updf bihanga	2 months	yes	in_the_media	dont_know	smoke_free_pub ban_on_adverti ban_of_shisha		no	agree	lung_diseases social_problem		agree	yes	As long as enforcers are motivated	no	yes	agree	_no_smoking_si seizures_of_ba		operations other_specify	Impoundment	yes	yes	knowledge_skil lack_of_suppor others_specify	Political interference
Kcca	male	30	21-30	tertiary	Law enforcement	6	250	6 - 10	no				none	yes	Updf bihanga	2	yes	Public health department	dont_know	smoke_free_pub		yes	agree	lung_diseases cancer		agree	no	Some people are growing tobacco Political interference	no	yes	agree	_no_smoking_si inspections_on seizures_of_ba		other_specify	Impounding shisha pots	yes	yes	funds knowledge_skil lack_of_suppor	1,2,3,4
Kcca	male	33	31-40	a_level	Law enforcement assistant	5	200	1 - 5	no				friend	yes	Kcca	1 week	yes	in_the_media	dont_know	other_specify	Want to reduce tobacco consumption in country	yes	agree	cancer		agree	yes	Tobacco users are not many	no	yes	agree	_no_smoking_si		operations		yes	yes	funds lack_of_suppor
Kcca	male	44	41-50	tertiary	Law enforcement legal	5	240	1 - 5	no				friend	yes	Kcca	2 days	no		dont_know			yes	agree	lung_diseases cancer		agree	no	Smokers not complying	yes	yes	not_sure	_no_smoking_si seizures_of_ba		other_specify	Impoundment	yes	yes	others_specify	Production still going on Smokers not complying
Kcca	male	30	21-30	a_level	Law enforcement officer	7	250	6 - 10	no				friend	yes	Triple canopy	6 months	yes	in_the_media	dont_know	smoke_free_pub ban_on_sale_to other_specify	Gazetted smoking areas	yes	agree	lung_diseases cancer other_specify	Pollution of environment	agree	no	Political interference	no	yes	agree	_no_smoking_si seizures_of_ba		operations other_specify	Arresting Impoundment	yes	yes	funds knowledge_skil lack_of_suppor
Kcca	male	24	21-30	a_level	Law enforcement assistant	3	240	1 - 5	no				both	yes	UHRC	2 weeks	yes	in_the_media	2015	smoke_free_pub ban_of_shisha ban_on_sale_to		yes	agree	cardiovascular lung_diseases cancer other_specify	Affects the eyes and brain	agree	yes	With support from government	no	yes	agree	_no_smoking_si seizures_of_ba monitoring_sup		operations other_specify	Impoundment Arresting	not_sure_1	yes	funds lack_of_suppor others_specify	Public needs sensitization Political hindrance Government officials use tobacco
Kcca	female	27	21-30	a_level	Law enforcement	5	200	1 - 5	no				friend	yes	Police	2 months	yes	in_the_media	dont_know	smoke_free_pub		yes	agree	cancer impotence social_problem		agree	yes	Because its harmful to health	no	yes	agree	_no_smoking_si seizures_of_ba monitoring_sup		operations other_specify	Impoundment of shisha	yes	yes	lack_of_suppor others_specify	Violent smokers Insecurity in the field
Kcca	male	34	31-40	tertiary	Law enforcement officer	3	200	1 - 5	no				relative	yes	Police	1 month	yes	in_the_media	2015	smoke_free_pub ban_on_adverti ban_of_shisha ban_on_sale_to		yes	agree	lung_diseases cancer		agree	no	Political interference	yes	yes	agree	_no_smoking_si inspections_on seizures_of_ba monitoring_sup		other_specify	Arresting smokers in public	no	yes	knowledge_skil others_specify	Violent smokers Empowering law enforcement
Kcca	male	32	31-40	a_level	Law enforcement assistant	3	200	1 - 5	no				friend relative	yes	Updf	6 months	yes	in_the_media	dont_know	smoke_free_pub ban_of_shisha ban_on_sale_to		yes	strongly_agree	lung_diseases cancer impotence death		strongly_agree	no	Lack knowledge on enforcement	no	yes	agree	_no_smoking_si inspections_on seizures_of_ba monitoring_sup		operations		no	yes	funds knowledge_skil lack_of_suppor
Kcca	male	36	31-40	tertiary	Law enforcement officer	5	10	1 - 5	no				friend relative	yes	Bihanga	3	yes	in_the_media	2015	smoke_free_pub ban_on_adverti ban_of_shisha ban_on_sale_to		yes	strongly_agree	lung_diseases cancer		strongly_agree	no	Knowledge and support	no	yes	not_sure	_no_smoking_si monitoring_the monitoring_sup		operations		no	yes	knowledge_skil lack_of_suppor
Kcca	female	32	31-40	a_level	Law enforcement assistant	5	20	1 - 5	yes	no			friend relative	yes	Kcca	2 weeks	no		dont_know			not_sure	not_sure	lung_diseases		strongly_agree	not_sure	No knowledge	no	yes	not_sure	seizures_of_ba		other_specify	None	no	yes	knowledge_skil	3,4
Kcca	male	39	31-40	tertiary	Law enforcement officer	5	20	1 - 5	no				friend relative	yes	Updf	3 months	yes	in_the_media	2015	smoke_free_pub ban_of_shisha		no	agree	lung_diseases cancer social_problem death		strongly_agree	not_sure	Lack of knowledge	no	yes	not_sure	_no_smoking_si seizures_of_ba		other_specify	None	no	not_sure	knowledge_skil	3,4
Kcca	male	29	21-30	a_level	Law enforcement officer	3	24	1 - 5	no				both	yes	Kcca	2 weeks	yes	in_the_media	dont_know	smoke_free_pub		no	agree	lung_diseases cancer		strongly_agree	no	Enforcement not motivated	no	yes	not_sure	_no_smoking_si seizures_of_ba		operations		no	yes	knowledge_skil	3,4
Kcca	female	32	31-40	a_level	Law enforcement officer	3	18	1 - 5	no				friend relative	yes	Kcca	2 weeks	yes	in_the_media	2015	smoke_free_pub ban_of_shisha		no	agree	cancer		agree	not_sure	Knowledge	no	yes	agree	seizures_of_ba		operations		yes	yes	knowledge_skil	3,4
Kcca	female	33	31-40	a_level	Law enforcement officer	2	20	1 - 5	no				none	yes	Police	2 weeks	no		dont_know			no	agree	death		strongly_agree	not_sure	No knowledge	no	yes	not_sure	_no_smoking_si seizures_of_ba		other_specify	None	no	yes	knowledge_skil	3,4
Kcca	female	31	31-40	tertiary	Law enforcement assistant	3	5	1 - 5	no				none	yes	Police	2 weeks	no		dont_know			no	agree	lung_diseases cancer		strongly_agree	not_sure	No known knowledge about the law	no	yes	not_sure	_no_smoking_si seizures_of_ba		other_specify	None	no	not_sure	knowledge_skil	3,4
Kcca	male	28	21-30	a_level	Law enforcement officer	5	18	1 - 5	no				both	yes	Police	2 weeks	yes	in_the_media	dont_know	smoke_free_pub		not_sure	agree	lung_diseases cancer		strongly_agree	not_sure	Government allowed tobacco imports	no	yes	agree	_no_smoking_si		operations		no	yes	funds knowledge_skil	1,3,4
KCCA	female	30	21-30	a_level	LAW ENFORCEMENT OFFICER	4	10	1 - 5	no				none	yes	KCCA	2WEEKS	yes	in_the_media	dont_know	other_specify	None	yes	agree	lung_diseases other_specify	Severe coughing and TB	strongly_agree	yes	Example is shisha its not scattered so its easy to capture from one bar	yes	yes	agree	seizures_of_ba		operations		yes	yes	funds knowledge_skil	1,3,4
Kcca	female	27	21-30	tertiary	Law enforcement assistant	2	20	1 - 5	no				none	yes	Kcca	2 weeks	no		dont_know			no	not_sure	cardiovascular lung_diseases cancer death		strongly_agree	not_sure	Lack of knowledge	no	yes	not_sure	_no_smoking_si		other_specify	None	yes	yes	funds knowledge_skil	1,3,4
kCCA	male	39	31-40	a_level	Law enforcement officer	3	8	1 - 5	no				none	yes	Human rights, legal	2 weeks	no		dont_know			no	agree	lung_diseases cancer death		strongly_agree	no	Poor sensitization	no	no	agree	_no_smoking_si seizures_of_ba		operations		yes	not_sure	funds lack_of_suppor	1,3,4
KCCA	female	27	21-30	tertiary	Law enforcement	6	10	6 - 10	no				none	yes	Police	2 weeks	yes	in_the_media	dont_know	smoke_free_pub		no	disagree	cardiovascular lung_diseases cancer		strongly_agree	no	Low support from the spear heading bodies	no	yes	agree	seizures_of_ba		operations		no	not_sure	funds knowledge_skil	1,3,4
KCCA	male	31	31-40	a_level	Law enforcement officer	5	10	6 - 10	no				both	yes	KCCA	2 weeks	yes	in_the_media	dont_know	smoke_free_pub		no	agree	lung_diseases cancer		strongly_agree	not_sure	Not sure	no	yes	agree	seizures_of_ba		operations		yes	no	funds	1,
KCCA	male	37	31-40	a_level	Law enforcer	3	20	1 - 5	no				both	yes	Police, American Embassy	2 months	yes	in_the_media	dont_know	smoke_free_pub		no	agree	cardiovascular lung_diseases cancer		strongly_agree	no	Lack of proper planning	no	yes	agree	_no_smoking_si seizures_of_ba		operations training		not_sure	not_sure	funds knowledge_skil	1,3,4
KCCA	male	33	31-40	tertiary	In charge Nakawa division	6	15	6 - 10	no				both	yes	POLICE	2 weeks	no		dont_know			yes	strongly_agree	lung_diseases cancer		strongly_agree	yes	There is enough support	no	no	agree	_no_smoking_si seizures_of_ba		operations training		yes	not_sure	funds knowledge_skil	1,3,4
KCCA	female	26	21-30	a_level	Law enforcement officer	5	10	1 - 5	no				relative	yes	Human rights	1 week	yes	was_trained_on	2015	smoke_free_pub ban_on_single_ ban_of_shisha		no	agree	cardiovascular lung_diseases cancer		strongly_agree	no	There is lack of support from the government	yes	yes	agree	seizures_of_ba		operations training		no	not_sure	funds	1,
KCCA	male	36	31-40	a_level	Law enforcement officer	8	12	6 - 10	yes	no			relative	yes	Human rights	1 week	yes	in_the_media	dont_know	smoke_free_pub		no	agree	lung_diseases cancer danger_to_baby		strongly_agree	no	Lack of political will	no	yes	not_sure	_no_smoking_si		operations		yes	yes	funds	1,
KCCA	male	32	31-40	tertiary	Law enforcement officer	5	13	1 - 5	no				both	yes	Human rights	1 week	yes	in_the_media	dont_know	smoke_free_pub ban_of_shisha		yes	agree	lung_diseases death		strongly_agree	no	The law enforcers are easily bribed	no	yes	not_sure	seizures_of_ba		operations		yes	not_sure	funds	1,
KCCA central	female	29	21-30	tertiary	Law enforcement	3	10	1 - 5	no				none	yes	Human. Resource MCCA	1 week	yes	in_the_media	dont_know	smoke_free_pub ban_of_shisha		yes	agree	lung_diseases cancer danger_to_baby		strongly_agree	no	Government has out in more effort to enforce law	no	no	disagree	_no_smoking_si seizures_of_ba		operations		yes	not_sure	knowledge_skil lack_of_suppor	2,3,4
KCCA central	female	26	21-30	tertiary	Law enforcer	3	10	1 - 5	no				both	yes	Gender and Human rights	2 weeks	yes	in_the_media	dont_know	smoke_free_pub ban_of_shisha		yes	agree	lung_diseases cancer death		strongly_agree	no	Lack of enough sensitization	no	no	agree	_no_smoking_si seizures_of_ba		operations		yes	no	funds knowledge_skil	1,3,4
KCCA central	male	38	31-40	a_level	Law enforcer	5	8	1 - 5	no				both	yes	Human rights and legal	2 weeks	yes	in_the_media	dont_know	smoke_free_pub		yes	agree	cardiovascular lung_diseases cancer		strongly_agree	yes	Enough support from KCCA	no	yes	agree	_no_smoking_si seizures_of_ba		operations		yes	yes	funds knowledge_skil	1,3,4
KCCA central	male	44	41-50	a_level	Law enforcement officer	6	10	6 - 10	no				both	yes	Human rights, POLICE	2 days, 2 weeks	yes	in_the_media	dont_know	smoke_free_pub		yes	agree	lung_diseases cancer other_specify	Tuberculosis	strongly_agree	no	Cultural beliefs, low support from the organisation	no	yes	agree	_no_smoking_si seizures_of_ba		operations		yes	not_sure	funds knowledge_skil	1,3,4
KCCA central	male	27	21-30	tertiary	Law enforcement assistant	3	15	1 - 5	no				friend	yes	POLICE	1 month	yes	Through sensitization at work	dont_know	smoke_free_pub ban_on_single_		yes	strongly_agree	lung_diseases cancer		strongly_agree	yes	Because we have the authority to carry out this law	yes	yes	not_sure	_no_smoking_si seizures_of_ba		operations training		yes	not_sure	funds	1,
KCCA central	male	27	21-30	tertiary	Law enforcement officers	4	8	1 - 5	no				both	yes	Human rights and police	2 weeks	yes	in_the_media	dont_know	smoke_free_pub ban_on_single_ ban_of_shisha		yes	disagree	lung_diseases cancer		strongly_agree	no	Smokers are violet therefore it will be heard to enforce the law	no	yes	not_sure	_no_smoking_si seizures_of_ba		operations training		yes	not_sure	funds	1,
KCCA central	male	28	21-30	tertiary	Law enforcement officer	3	7	1 - 5	no				both	yes	Human rights and POLICE	2 weeks and 4 days	yes	in_the_media	dont_know	smoke_free_pub ban_of_shisha		yes	agree	lung_diseases cancer death		strongly_agree	no	There is a lot of bribery	no	i_dont_know	not_sure	seizures_of_ba		operations		yes	yes	funds knowledge_skil	1,3,4
KCCA central	female	27	21-30	a_level	Law enforcement officer	4	11	1 - 5	no				none	yes	POLICE	2 weeks	yes	in_the_media	dont_know	smoke_free_pub ban_of_shisha		yes	agree	lung_diseases cancer		strongly_agree	no	Because there is a lot of political interference	no	yes	agree	seizures_of_ba		operations		yes	not_sure	funds others_specify	Poor sensitization of the public.. resistance from the public while enforcing the law..
KCCA central	female	30	21-30	tertiary	Law enforcement assistant	2	8	1 - 5	no				none	no			yes	was_trained_on	dont_know	smoke_free_pub		yes	disagree	lung_diseases cancer		strongly_agree	no	Political interference	no	yes	not_sure	_no_smoking_si seizures_of_ba		operations		yes	not_sure	funds lack_of_suppor	1,2
KCca central division	female	22	21-30	tertiary	Women affairs	3	30	1 - 5	no				both	yes	Dwelling places KCCA	1 week, 2 weeks	no		dont_know			yes	disagree	lung_diseases cancer		strongly_agree	yes	Because tobacco is dangerous to. Our health	no	no	not_sure	seizures_of_ba		operations training		no	no	knowledge_skil	3,4
KCCA makindye	male	40	31-40	tertiary	Law Enforcement assistant	6	50	6 - 10	no				friend	yes	Police UPDF	3months	yes	in_the_media	dont_know	smoke_free_pub		yes	disagree	lung_diseases cancer social_problem		strongly_agree	no	Lack of political Will	no	yes	disagree	seizures_of_ba		operations		no	yes	funds knowledge_skil lack_of_suppor	1,2,3,4
KCCA makindye	female	27	21-30	a_level	Law enforcement assistant	3	12	1 - 5	no				both	yes	Ministry of health	1day	no		dont_know			yes	agree	lung_diseases cancer danger_to_baby		strongly_agree	not_sure	Lack of political will	not_sure	yes	strongly_agree	_no_smoking_si inspections_on seizures_of_ba		inspections		yes	yes	knowledge_skil lack_of_suppor	3,4,2
KCCA makindye	male	26	21-30	a_level	Law enforcement assistant	3	12	1 - 5	yes	no			both	yes	Ministry of health	1day	yes	in_the_media	2015	smoke_free_pub ban_of_shisha		yes	strongly_agree	lung_diseases cancer social_problem		strongly_agree	no	Lack of support	yes	yes	strongly_agree	inspections_on seizures_of_ba		inspections		yes	yes	funds knowledge_skil lack_of_suppor	1,2,3,4
KCCA makindye	male	37	31-40	tertiary	Enforcement Assistant	6	10	6 - 10	no				friend	no			no		dont_know			yes	strongly_agree	lung_diseases cancer		strongly_agree	yes	Peoples lives need to be saved	yes	yes	agree	seizures_of_ba		inspections		yes	yes	funds lack_of_suppor	1,2
KCCA makindye	male	28	21-30	tertiary	Enforcement assistant	7	7	6 - 10	no				relative	no			no		dont_know			yes	agree	cardiovascular lung_diseases cancer		strongly_agree	yes	Save lives	not_sure	yes	strongly_agree	seizures_of_ba		operations inspections		yes	yes	funds lack_of_suppor	1,2
KCCA makindye	male	34	31-40	a_level	Enforcement assistant	7	8	6 - 10	no				relative	no			yes	in_the_media	dont_know	smoke_free_pub ban_of_shisha		yes	agree	lung_diseases		strongly_agree	yes	Because its Law	not_sure	yes	strongly_agree	seizures_of_ba		operations inspections		yes	yes	lack_of_suppor	2,
KCCA makindye	male	32	31-40	a_level	Enforcement assistant	4	8	1 - 5	no				friend	no			yes	in_the_media	2015	smoke_free_pub		yes	strongly_agree	lung_diseases		strongly_agree	yes	Because its law	yes	yes	strongly_agree	seizures_of_ba		inspections		yes	yes	funds lack_of_suppor	1,2
KCCA makindye	female	38	31-40	tertiary	Law Enforcement Assistant	5	20	1 - 5	no				none	no			yes	in_the_media	dont_know	smoke_free_pub		yes	strongly_agree	lung_diseases cancer		strongly_agree	yes	Because law was passed	yes	yes	strongly_agree	seizures_of_ba		operations		yes	yes	knowledge_skil	3,4
KCCA makindye	female	32	31-40	a_level	Law Enforcement assistant	6	6	6 - 10	no				friend	yes	Police	1 month	no		dont_know			yes	strongly_agree	lung_diseases cancer social_problem death		strongly_agree	yes	Because its the law	yes	yes	strongly_agree	seizures_of_ba		operations		yes	yes	lack_of_suppor	2,
KCCA makindye	male	32	31-40	a_level	Law Enforcement assistant	5	50	1 - 5	no				both	no			yes	in_the_media	dont_know	smoke_free_pub ban_of_shisha		yes	agree	lung_diseases cancer social_problem		strongly_agree	no	Lack of political will	no	yes	not_sure	seizures_of_ba		operations		yes	yes	funds knowledge_skil	1,3,4
KCCA makindye	female	27	21-30	a_level	Law Enforcement assistant	4	50	1 - 5	no				none	no			yes	in_the_media	2015	smoke_free_pub		yes	strongly_agree	lung_diseases cancer danger_to_baby		strongly_agree	no	Lack of political will	no	yes	strongly_agree	seizures_of_ba		operations		not_sure	yes	funds knowledge_skil	1,3,4
KCCA makindye	male	39	31-40	a_level	Law Enforcement assistant	3	6	1 - 5	no				none	no			yes	in_the_media	dont_know	smoke_free_pub ban_of_shisha		yes	strongly_disag	lung_diseases cancer social_problem		strongly_agree	no	Lack of political will	no	yes	strongly_agree	seizures_of_ba		other_specify	None	not_sure	yes	knowledge_skil poor_infrastru	3,4,5
KCCA makindye	male	32	31-40	tertiary	Law Enforcement assistant	5	20	1 - 5	no				relative	no			yes	in_the_media	dont_know	smoke_free_pub ban_of_shisha		yes	strongly_agree	cardiovascular lung_diseases cancer		strongly_agree	no	Lack of political will	no	yes	strongly_agree	seizures_of_ba		operations		yes	yes	funds knowledge_skil lack_of_suppor	1,3,4,2
KCCA makindye	male	29	21-30	tertiary	Law enforcement assistant	4	30	1 - 5	no				both	yes	Police	1 month	yes	in_the_media	dont_know	smoke_free_pub		yes	strongly_agree	lung_diseases cancer social_problem		strongly_agree	yes	Because already in system of implementing it	yes	yes	strongly_agree	seizures_of_ba		operations inspections		yes	yes	funds lack_of_suppor	1,2
KCCA makindye	male	40	31-40	a_level	Law enforcement assistant	6	50	6 - 10	no				both	yes	Police	3 months	yes	in_the_media	2015	ban_of_shisha		yes	agree	lung_diseases cancer social_problem		strongly_agree	yes	Law is already passed	yes	yes	strongly_agree	seizures_of_ba		operations		yes	yes	funds knowledge_skil lack_of_suppor	1,3,4,2
KCCA Makindye	male	32	31-40	tertiary	Law Enforcement assistant	5	6	1 - 5	no				friend	no			no		dont_know			yes	agree	lung_diseases cancer social_problem		strongly_agree	no	Lack of knowledge/awareness	no	yes	strongly_agree	seizures_of_ba		operations		yes	yes	funds knowledge_skil	1,3,4,2
KCCA makindye	female	37	31-40	tertiary	Law Enforcement assistant	4	25	1 - 5	no				none	no			yes	in_the_media	2015	smoke_free_pub ban_of_shisha		yes	strongly_agree	lung_diseases cancer social_problem		strongly_agree	no	Lack of political will	yes	yes	strongly_agree	seizures_of_ba		operations		yes	yes	funds knowledge_skil lack_of_suppor	1,3,4,2
KCCA makindye	male	40	31-40	tertiary	Law Enforcement assistant	4	25	1 - 5	no				both	no			yes	in_the_media	2015	smoke_free_pub ban_of_shisha		yes	strongly_agree	lung_diseases cancer social_problem		strongly_agree	no	Lack of political will	no	yes	strongly_agree	seizures_of_ba		operations		yes	yes	funds lack_of_suppor	1,2
KCCA makindye	male	38	31-40	tertiary	Law Enforcement assistant	4	12	1 - 5	no				both	no			yes	in_the_media	2015	smoke_free_pub ban_of_shisha		yes	strongly_agree	cardiovascular lung_diseases cancer		strongly_agree	not_sure	Lack of support	yes	yes	strongly_agree	seizures_of_ba		operations		yes	yes	funds knowledge_skil lack_of_suppor	1,3,4,2
KCCA makindye	male	39	31-40	tertiary	Law enforcement assistant	4	12	1 - 5	no				friend	yes	Police	3months	yes	in_the_media	2015	smoke_free_pub ban_of_shisha		yes	strongly_agree	cardiovascular lung_diseases cancer social_problem		strongly_agree	no	Not enough motivation from organization	yes	yes	strongly_agree	seizures_of_ba		operations		no	yes	funds knowledge_skil lack_of_suppor	1,3,4,2
KCCA makindye	male	38	31-40	tertiary	Law enforcement assistant	4	13	1 - 5	yes	no			both	no			yes	in_the_media	2015	smoke_free_pub ban_of_shisha		not_sure	strongly_agree	lung_diseases cancer social_problem		strongly_agree	no	Lack of knowledge and skills	yes	yes	strongly_agree	seizures_of_ba		operations		yes	yes	funds knowledge_skil lack_of_suppor	1,3,4,2
KCCA makindye	male	40	31-40	tertiary	Law Enforcement assistant	5	14	1 - 5	no				none	yes	Ministry of health	3days	yes	in_the_media	2015	smoke_free_pub ban_of_shisha		yes	strongly_agree	lung_diseases cancer social_problem		strongly_agree	no	Lack of support from government	yes	yes	strongly_agree	seizures_of_ba		inspections		no	yes	funds knowledge_skil lack_of_suppor	1,3,4,2
KCCA makindye	male	29	21-30	a_level	Enforcement Assistant	6	200	6 - 10	no				relative	no			yes	in_the_media	dont_know	smoke_free_pub ban_of_shisha		yes	agree	lung_diseases cancer		agree	no	Lack of political will	yes	yes	strongly_agree	_no_smoking_si inspections_on seizures_of_ba		training inspections		yes	yes	funds knowledge_skil	1,3,4
KCCA makindye	male	30	21-30	a_level	Law enforcement assistant	6	50	6 - 10	no				both	yes	Ministry of Health	1day	yes	in_the_media	2015	smoke_free_pub ban_of_shisha		yes	strongly_agree	lung_diseases cancer danger_to_baby		strongly_agree	yes	Because people are sensitized	yes	yes	agree	seizures_of_ba		operations training inspections		yes	yes	funds knowledge_skil lack_of_suppor	1,2,3,2
KCCA makindye	male	24	21-30	tertiary	Law enforcement assistant	2	12	1 - 5	no				none	no			yes	in_the_media	dont_know	smoke_free_pub		yes	strongly_agree	cardiovascular lung_diseases cancer		strongly_agree	yes	Cause most of public are aware	not_sure	yes	strongly_agree	inspections_on seizures_of_ba		operations training inspections		no	yes	funds lack_of_suppor	1,2
Kcca makindye	male	37	31-40	a_level	Law enforcement assistant	10	10	6 - 10	no				friend relative both	yes	Uganda police and updf	3 months	yes	in_the_media	2015	smoke_free_pub ban_of_shisha other_specify	Smoking affects even non smokers	yes	agree	lung_diseases cancer social_problem		strongly_agree	no	Government still allowing tobacco in the country	no	yes	not_sure	_no_smoking_si inspections_on seizures_of_ba monitoring_sup		other_specify	Impoundment of shisha	no	yes	knowledge_skil lack_of_suppor	Facilitation of enforcement officer
Kcca Nakawa	male	29	21-30	tertiary	Law enforcement assistant	6	13	6 - 10	no				relative	yes	Bihanga updf	3 months	yes	in_the_media	dont_know	smoke_free_pub ban_on_sale_to		yes	strongly_agree	lung_diseases cancer social_problem death		strongly_agree	not_sure	Some relatives are smokers	yes	yes	strongly_agree	_no_smoking_si inspections_on seizures_of_ba monitoring_sup		operations other_specify	Impoundment of banned products	yes	yes	funds knowledge_skil lack_of_suppor	URA needs to stop these products from entering the country
Kcca nakawa	male	30	21-30	a_level	Law enforcement assistant	7	13	6 - 10	no				none	yes	Bihanga	2 months	no		dont_know			no	not_sure	lung_diseases		agree	not_sure	No knowledge about it	no	yes	not_sure	_no_smoking_si seizures_of_ba		other_specify	None	yes	yes	knowledge_skil	3,3
Kcca nakawa	male	28	21-30	a_level	Law enforcement officer	1	12	1 - 5	no				none	no			yes	From public health department	dont_know	smoke_free_pub		no	strongly_agree	lung_diseases cancer		strongly_agree	yes	If the public is aware it will be easy	no	yes	agree	_no_smoking_si seizures_of_ba		other_specify	None	not_sure	yes	knowledge_skil	Law enforcers easily bribed
KCCA nakawa	male	34	31-40	a_level	Law enforcement assistant	4	10	1 - 5	no				both	yes	Police officers human rights	1 day, 2 weeks	yes	in_the_media	dont_know	smoke_free_pub		yes	strongly_agree	lung_diseases death		strongly_agree	no	It needs joint enforcement	yes	yes	strongly_agree	_no_smoking_si seizures_of_ba		operations		yes	yes	funds	1
KCCA NAKAWA	male	31	31-40	a_level	Law enforcement assistant	6	25	6 - 10	no				friend	yes	KCCA	2 months	yes	in_the_media	dont_know	smoke_free_pub ban_of_shisha		yes	disagree	lung_diseases cancer		strongly_agree	yes	Because public is in support of the law	no	no	strongly_agree	_no_smoking_si seizures_of_ba		operations		yes	yes	funds knowledge_skil	1,3,4,
KCCA NAKAWA	male	37	31-40	a_level	LAW ENFORCEMENT OFFICER	6	30	6 - 10	no				both	yes	POLICE	1 month	yes	in_the_media	dont_know	smoke_free_pub		yes	disagree	lung_diseases cancer danger_to_baby		strongly_agree	no	Weak laws	no	yes	strongly_agree	seizures_of_ba		operations		yes	yes	funds knowledge_skil	1,3,4,
KCCA nakawa	female	29	21-30	a_level	Law enforcement	3	10	1 - 5	no				both	yes	KCCA police	2 weeks	yes	in_the_media	dont_know	ban_on_single_		yes	agree	lung_diseases cancer		strongly_agree	no	More sensitization and strict !aws	no	i_dont_know	agree	seizures_of_ba		operations		no	not_sure	funds lack_of_suppor	1,2
KCCA NAKAWA	male	37	31-40	a_level	Law enfoncer	3	15	1 - 5	no				both	yes	Police	2 days	yes	in_the_media	dont_know	ban_of_shisha		yes	agree	lung_diseases cancer		strongly_agree	no	Little help from the government	no	yes	agree	seizures_of_ba		operations		yes	yes	funds lack_of_suppor	1,3,4,2
KCCA nakawa	female	37	31-40	a_level	Law enforcement	5	10	1 - 5	no				none	yes	Traffic police	2 days	yes	in_the_media	dont_know	smoke_free_pub		yes	disagree	lung_diseases cancer		strongly_agree	no	Poor sensitization of the pub!ic	no	yes	agree	_no_smoking_si seizures_of_ba		operations		yes	yes	funds knowledge_skil	1,2
Kcca nakawa	female	38	31-40	a_level	Law enforcer	5	6	1 - 5	no				none	yes	Police human rights	2 weeks	yes	in_the_media	dont_know	smoke_free_pub		yes	disagree	lung_diseases cancer		strongly_agree	no	More sensitization is needed to carry out the law	no	yes	agree	seizures_of_ba		operations		not_sure	yes	funds lack_of_suppor	1,2
KCCA nakawa	male	32	31-40	a_level	Law enforcement	5	20	1 - 5	no				friend	yes	UGANDA POLICE	3 weeks	no		dont_know			yes	agree	cardiovascular lung_diseases cancer		strongly_agree	yes	There's enough support	yes	yes	not_sure	seizures_of_ba		operations training		not_sure	not_sure	funds knowledge_skil	1,3,4
KCCA nakawa	female	28	21-30	tertiary	Law enforcement	6	20	6 - 10	no				both	no			no		dont_know			yes	disagree	lung_diseases cancer death		strongly_agree	no	Poor sensitization of the public	no	yes	agree	seizures_of_ba		operations training		not_sure	not_sure	funds knowledge_skil	1,2
Kcca rubaga	female	53	51-60	a_level	Law enforcement assistant	20	11	16 +	no				relative	no			no		dont_know			not_sure	disagree	lung_diseases cancer		strongly_agree	yes	Once we are empowered	no	yes	agree	_no_smoking_si seizures_of_ba monitoring_sup		other_specify	None	yes	yes	others_specify	People smoke in the night some officers don't work at that time Violent smokers
KCCA-CENTRAL	male	32	31-40	tertiary	LAW ENFORCEMENT ASSISTANT	5	8	1 - 5	no				friend	yes	KCCA	1MONTH	yes	in_the_media	2015	other_specify	50M FROM THE PUBLIC PLACE	yes	agree	cancer other_specify	A FRIEND LOST HIS NAILS BECAUSE OF TOBACCO SMOKING	strongly_agree	no	Limitation of funfs , few enforcers	yes	yes	agree	_no_smoking_si seizures_of_ba		operations		yes	yes	funds lack_of_suppor	1,2
KCCA-CENTRAL	female	29	21-30	tertiary	LAW ENFORCEMENT ASSISTANT	3	12	1 - 5	no				friend	yes	KCCA	1WEEK	no		dont_know			yes	strongly_agree	lung_diseases death		strongly_agree	no	PUBLIC IS ALWAYS NEGATIVE ABOUT LAWS, FEW NUMBER OF ENFORCERS COMPARED TO THE PUBLIC	yes	yes	strongly_agree	other_specify	ARRESTED PUBLIC SMOKERS	operations		yes	yes	funds knowledge_skil lack_of_suppor	1,4,3,2
KCCA-NAKAWA	male	32	31-40	a_level	LAW ENFORCEMENT ASSISTANT	6	250	6 - 10	no				friend	yes	KCCA	3MONTHS	yes	in_the_media	dont_know	other_specify	NONE	yes	disagree	cancer other_specify	SPOILT NAILS	strongly_agree	no	EVEN SOME OF THE ENFORCERS USE TOBACCO PRODUCTS	yes	yes	strongly_agree	monitoring_the seizures_of_ba		operations inspections		not_sure_1	yes	funds knowledge_skil lack_of_suppor	1,3,4,2
KCCA-RUBAGA	male	38	31-40	tertiary	LAW ENFORCEMENT OFFICER	6	248	6 - 10	yes	yes	cigarettes		friend	yes	KCCA	2WEEKS	yes	in_the_media	dont_know	smoke_free_pub other_specify	SMOKING IS PUBLIC TO someone's Health	yes	agree	lung_diseases death other_specify	ULCERS, VERY HARMFUL TO A PASSIVE SMOKER	strongly_agree	yes	AS LONG AS THERE IS STRONG REGULATIONS, MASS AWARENESS	yes	yes	strongly_agree	_no_smoking_si seizures_of_ba		operations		yes	yes	knowledge_skil	3,4
KCCA-RUBAGA	female	34	31-40	tertiary	LAW ENFORCER	4	250	1 - 5	no				none	yes	KCCA	6hours	no		dont_know			yes	strongly_agree	lung_diseases cancer		strongly_agree	no	PEOPLE ARE BIG HEADED especially THE SELLERS OF TOBACCO PRODUCTS, THEYBDNT WANT TO SUTRENDER	no	yes	strongly_agree	seizures_of_ba		operations		yes	yes	funds knowledge_skil lack_of_suppor	1,3,4,2
KCCA-RUBAGA	male	29	21-30	tertiary	LAW enforcement OFFICER	2	250	1 - 5	no				friend	yes	KCCA	1WEEK	yes	in_the_media	2015	other_specify	NONE	yes	agree	lung_diseases cancer death		strongly_agree	yes	IF THE GOVERNMENT HAS STRICT LAWS GOVERNING THIS ACT	yes	yes	strongly_agree	_no_smoking_si seizures_of_ba		operations		yes	yes	funds knowledge_skil others_specify	Law enforcers are also tobacco addicts hence it will be hard to enforce this law since they r already victims
KCCA-RUBAGA	male	38	31-40	a_level	LAW ENFORCEMENT OFFICER	6	250	6 - 10	no				relative	yes	KCCA	6hours	yes	in_the_media	2015	other_specify	NONE	yes	agree	lung_diseases death		strongly_agree	no	FIGHTING A HABIT FROM SOMEONE IS NOT EASY, PEAOPLE WILL ALWAYS FIND A WAY OF SMOKONG LIKE MAY BE HIDING	yes	yes	strongly_agree	seizures_of_ba		operations		yes	yes	knowledge_skil	3,4
KCCA-RUBAGA	male	41	41-50	a_level	SUPERVISOR UNDER LAW ENFORCEMENT	6	248	6 - 10	yes	no			friend relative	yes	KCCA	3MONTHS	yes	in_the_media	2015	other_specify	NONE	yes	strongly_agree	lung_diseases other_specify	Other diseases like cough	strongly_agree	no	MANY TIMES LAW ENFORCERS ARE BRIBED, THE PUBLIC IN MOST CASES IS ABOVE THE LAW, THEY AKWAYS FIND AWAY OUT OF IT	yes	yes	strongly_agree	seizures_of_ba other_specify	SENSETIZATION OF MASSES	operations inspections		yes	yes	others_specify	Its not easy to go into the bars since some owners put up high/ long perimeter walls, IRS hard to capture tobacco users they tend to escape
KCCA-RUBAGA	male	35	31-40	tertiary	LAW ENFORCMENT ASSISTANT	4	250	1 - 5	no				both	yes	KCCA	4DAYS	yes	in_the_media	2015	smoke_free_pub		yes	agree	lung_diseases death other_specify	COUGHING	strongly_agree	no	THE GOVERNMENT HAS ALWAYS FAILED TO PUT STRONG LAWS, THE LAWS NEVER WORK effectively	yes	yes	strongly_agree	seizures_of_ba other_specify	ARRESTING PUBLIC SMOKERS AND SELLERS AROUND ARUA PARK	operations inspections		yes	yes	funds knowledge_skil	1,3,4,
KCCA-RUBAGA	male	39	31-40	a_level	LAW ENFORCEMENT ASSISTANT	6	250	6 - 10	yes	no			relative	yes	KCCA	3MONTHS	yes	in_the_media	2015	smoke_free_pub		yes	agree	lung_diseases		strongly_agree	yes	IMPLEMENTORS OF THE LAW ARE OWNERS OF THE BARS THAT SELL TOBACCO PRODUCTS, SOME LAW ENFORCERS ARE EASILY BRIBED	yes	yes	strongly_agree	seizures_of_ba		operations		yes	yes	funds knowledge_skil	1,3,4,
KCCA-RUBAGA	male	27	21-30	a_level	LAW ENFORCEMENT OFFICER	3	250	1 - 5	no				both	yes	KCCA	2WEEKS	yes	RESEARCH ASSISTANT'S	2015	smoke_free_pub ban_on_adverti ban_of_shisha		yes	strongly_agree	lung_diseases death		strongly_agree	yes	IF THE government IS committed TO SUPPORTING LAW enforcers	yes	yes	strongly_agree	seizures_of_ba		operations		yes	yes	funds knowledge_skil	1,4,3,
KCCA-RUBAGA	male	33	31-40	tertiary	LAW ENFORCEMENT OFFICER	5	5	1 - 5	no				none	yes	KCCA	2MONTHS	yes	in_the_media	2015	smoke_free_pub		no	strongly_agree	lung_diseases		strongly_agree	no	RESISTANCE FROM THE PUBLIC AND GOVERNEMRNT OFFICIALS	yes	yes	strongly_agree	seizures_of_ba		operations		not_sure	yes	funds knowledge_skil	1,3,4,
KCCA-RUBAGA	male	28	21-30	tertiary	LAW ENFORCEMENT ASSISTANT	1	13	1 - 5	yes	no			friend	yes	KCCA	3MONTHS	yes	in_the_media	2015	smoke_free_pub ban_of_shisha		yes	strongly_agree	lung_diseases death		strongly_agree	yes	It comes with commitment from the government and ministry of health	yes	yes	strongly_agree	seizures_of_ba		operations		yes	yes	funds knowledge_skil	1,4,3,
KCCA-RUBAGA	male	35	31-40	tertiary	LAW ENFORCEMENT ASSISTANT	5	250	1 - 5	yes	no			both	yes	KCCA, ARMY	3DAYS	yes	in_the_media	dont_know	smoke_free_pub ban_of_shisha		yes	strongly_agree	lung_diseases		strongly_agree	no	DOUBLE STANDARDS, IN TOWN IT CAN BE ENFORCED IN TOWN BUT OUTSIDE IT WIILL BE HARD, IT IS HARD TO BAN A PRODUCT THAT GENERATES REVENUE	yes	yes	agree	seizures_of_ba		operations inspections		not_sure	yes	others_specify	ENFORCEMENT INSTITUTIONS ARE WEAK, THEY ARE NOT persistent WHEN IT COKES TO ENFORCING LAW
KCCA-RUBAGA	female	33	31-40	tertiary	LAW ENFORCEMENT ASSISTANT	3	5	1 - 5	no				none	yes	KCCA	1MONTH	yes	in_the_media	2015	smoke_free_pub other_specify	No sale of tobacco products to children below 21years	yes	agree	lung_diseases		strongly_agree	no	LAW ENFORCERS ARE EASILY BRIBED	yes	yes	strongly_agree	seizures_of_ba		operations		yes	yes	funds	1,
KCCA-RUBAGA	male	35	31-40	a_level	LAW ENFORCEMENT ASSISTANT	5	9	1 - 5	no				none	yes	KCCA	6HOURS	yes	in_the_media	2015	smoke_free_pub		yes	agree	cancer		strongly_agree	no	LACK OF COMMITMENT FROM THE GOVERNMENT	yes	yes	strongly_agree	seizures_of_ba		operations		yes	yes	knowledge_skil lack_of_suppor	3,4,2
KCCA-RUBAGA	male	35	31-40	tertiary	LAW ENFORCEMENT OFFICERS	3	9	1 - 5	no				relative	yes	KCCA	3MONTHS	yes	in_the_media	2015	smoke_free_pub		yes	strongly_agree	cancer		strongly_agree	no	Some law enforcers are addicts to tobacco, law enforcers are bribed by bar owners,	yes	yes	agree	seizures_of_ba		operations		yes	yes	funds	1,
KCCA-RUBAGA	male	29	21-30	tertiary	LAW ENFORCEMENT OFFICER	2	15	1 - 5	no				none	yes	KCCA	2MONTHs	yes	in_the_media	2015	smoke_free_pub ban_on_single_		yes	agree	cancer		strongly_agree	no	LACK OF SUPPORT FROM THE GOVERNMENT, LIMITED MASS AWARENESS	yes	yes	agree	seizures_of_ba		operations		yes	yes	funds lack_of_suppor	1,2
KCCA-RUBAGA	male	54	51-60	o__level	LAW ENFORCEMENT ASSISTANT	30	13	16 +	yes	no			none	yes	Kampala Cpatial City	2	yes	in_the_media	dont_know	other_specify	Not sure	yes	strongly_agree	lung_diseases		strongly_agree	yes	From the look of things there are less cigarette vendors on the streets, public smokers especially in taxi parks are always chased off	yes	yes	agree	seizures_of_ba		operations		yes	yes	others_specify	Law of knowledge from people deep in the villages
KCCA-RUBAGA	female	26	21-30	a_level	LAW ENFORCEMENT ASSISTANT	4	6	1 - 5	no				none	yes	KCCA	2WEEKS	yes	was_trained_on	dont_know	smoke_free_pub		yes	agree	cancer other_specify	Domestic violence in homes, it brings disorder in the public	strongly_agree	yes	WHEN YOU TEACH THE PUBLIC ABOUT THE DANGERS OF TOBACCO ITS EASY FOR ONE TO GET IT AND TRY TO AVOID THE USE OF TOBACCO PRODUCTS BASICALLY SENSITIZING THE MASSES ABOUT THE DANGERS OF TOBACCO	yes	yes	agree	seizures_of_ba		operations		yes	yes	funds knowledge_skil	1,4,3,
KCCA-RUBAGA	female	27	21-30	tertiary	LAW ENFORCEMENT ASSISTANT	4	2	1 - 5	no				none	yes	KCCA	3WEEKS	no		dont_know			yes	disagree	lung_diseases other_specify	Change of body colour especially around the mouth it tends to turn red, mental disorder from the user	strongly_agree	no	Weak fines or punishments to the tobacco users, lack of coordination between government organs especially police and courts, law salaries to the enforcers hence they can easily be bribed	yes	yes	agree	seizures_of_ba		operations training inspections		yes	no	funds others_specify	Ignorance from the public, weakness of the government in implementing the law, poor salary scales to the enforcers hence they can easily be bribed
KCCA-RUBAGA	male	40	31-40	tertiary	LAW ENFORCEMENT ASSISTANT	8	6	6 - 10	yes	no			none	yes	KCCA	3MONTHS	yes	in_the_media	2015	smoke_free_pub		yes	agree	lung_diseases		strongly_agree	no	BRIbery from the tobacco sellers, lack of commitment from the government	yes	yes	strongly_agree	seizures_of_ba		operations		yes	yes	funds knowledge_skil	1,3,4,
KCCA-RUBAGA	male	38	31-40	a_level	ENFORCEMENT ASSISTANT	3	6	1 - 5	no				friend	yes	KCCA	2WEEKS	no		dont_know			yes	agree	lung_diseases		strongly_agree	yes	Strong and steady backup from the government can help law enforcers to push the tobacco law	yes	yes	agree	seizures_of_ba		operations training		yes	yes	funds others_specify	Weak and unsteady support from the government to the enforcers
Neema	female	39	31-40	tertiary	Principal environment inspector	15	5	11 - 15	no				friend	yes	NEEMA, UK	7days, 1 month	yes	seen_a_copy	2015	smoke_free_pub other_specify	Protection vs TI	yes	agree	lung_diseases cancer danger_to_baby other_specify	Physical burn	strongly_agree	yes	Empowered ss an inspector	not_sure	yes	disagree	_no_smoking_si		planning_and_policy_developmen		not_sure_1	no	funds knowledge_skil others_specify	Politicians interference, there is lack of information,
NEEMA	female	52	51-60	tertiary	Snr environment officer	12	23	11 - 15	no				both	yes	NEEMA	2wks	no		dont_know			not_sure	agree	cancer danger_to_baby death		agree	not_sure	No commitment	not_sure	yes	disagree	_no_smoking_si		inspections		not_sure_1	no	funds knowledge_skil lack_of_suppor others_specify	Lack of commitment by leaders
NEMA environment police	male	37	31-40	tertiary	Liaison officer	10	30	6 - 10	yes	no			friend relative both	yes	Uganda police	1 year	yes	was_trained_on	2015	smoke_free_pub ban_on_single_ ban_of_shisha ban_on_sale_to		no	agree	lung_diseases cancer social_problem		strongly_agree	no	Not empowered to act Security to control in rowdy areas like bars Government allows sale of tobacco Enforcers in police are smokers Tobacco growing in west Nile it's a source of income	no	yes	not_sure	other_specify	Aspect of air pollution only	training		yes	yes	funds lack_of_suppor poor_infrastru others_specify	Government still getting revenue from tobacco Police are smokers Tobacco growing source of income Enforcers easily bribed
Police	male	48	41-50	o__level	Detective sergeant	22	130	16 +	no				friend relative	yes	Police assisted by British government in masindi	9 months	yes	Among my colleagues	2015	smoke_free_pub ban_of_shisha		yes	disagree	cancer		agree	no	Some enforcers are smokers,political interference,	no	yes	not_sure	seizures_of_ba		operations other_specify	Investigation	no	not_sure	funds knowledge_skil lack_of_suppor others_specify	We have not been trained
Police	male	28	21-30	tertiary	Detective	2	30	1 - 5	no				relative	yes	Police in kabalye	28 months	yes	in_the_media	dont_know	smoke_free_pub ban_on_sale_to		no	not_sure	lung_diseases cancer other_specify	Bad smell, causing fire	strongly_agree	no	Few people are aware of the law	no	yes	disagree	seizures_of_ba		other_specify	None	not_sure	not_sure	funds knowledge_skil lack_of_suppor others_specify	Facilitation
Police	female	52	51-60	a_level	General duties	20	10	16 +	no				relative	yes	Police	4 months	yes	Work colleagues	dont_know	smoke_free_pub ban_of_shisha ban_on_sale_to		no	not_sure	lung_diseases cancer other_specify	TB	strongly_agree	no	People are not cautious about their health	no	yes	agree	inspections_on seizures_of_ba		operations		yes	yes	funds knowledge_skil lack_of_suppor others_specify	Political interference
Police	male	39	31-40	a_level	Constable	10	10	6 - 10	no				friend relative	yes	Police training school kabalye	1 year	yes	News papers	dont_know	smoke_free_pub ban_on_adverti ban_of_shisha ban_on_sale_to		no	agree	cancer		strongly_agree	yes	As long as we are empowered to enforce	no	yes	agree	seizures_of_ba monitoring_sup		other_specify	None	yes	yes	funds knowledge_skil lack_of_suppor	1,4, 3
Police	male	38	31-40	o__level	Police Constable	9	50	6 - 10	no				friend relative	yes	Nakivale refugee settlement	3 days	yes	in_the_media	2015	other_specify	Not sure	yes	disagree	cardiovascular cancer social_problem other_specify	Source of expenditure	strongly_agree	no	Political interference	no	yes	agree	seizures_of_ba		other_specify	Arresting and impoundment	yes	yes	funds knowledge_skil lack_of_suppor others_specify	Not protected and empowered to implement the law
Police	male	42	41-50	o__level	Police constable	11	40	11 - 15	no				friend	yes	Kabalye police training school	2 years	yes	in_the_media	dont_know	smoke_free_pub		no	agree	lung_diseases cancer other_specify	Tuberculosis	strongly_agree	no	People are not aware of the law	no	yes	agree	seizures_of_ba monitoring_sup		other_specify	Arresting opium smokers	yes	yes	funds lack_of_suppor others_specify	Not empowered
Police makindye	male	45	41-50	a_level	Assistant inspector	2	51	1 - 5	yes	no			relative	no			yes	in_the_media	dont_know	smoke_free_pub ban_of_shisha		yes	strongly_disag	lung_diseases cancer impotence death		strongly_agree	no	Lack political will	yes	yes	strongly_agree	seizures_of_ba		inspections planning_and_policy_developmen		yes	yes	funds lack_of_suppor	1,2
Police makindye	male	38	31-40	tertiary	Operations officer	4	15	1 - 5	no				friend	no			yes	in_the_media	dont_know	smoke_free_pub ban_of_shisha		yes	strongly_disag	lung_diseases		strongly_agree	no	Funds,lack of political will	no	yes	strongly_agree	_no_smoking_si seizures_of_ba		operations inspections		yes	yes	funds knowledge_skil lack_of_suppor	1,3,4,2
Police makindye	male	52	51-60	o__level	Investigator	27	6	16 +	no				relative	yes	URA	2days	yes	in_the_media	dont_know	smoke_free_pub ban_of_shisha		yes	agree	lung_diseases cancer death		strongly_agree	yes	Cause law was passed,enough support	yes	yes	strongly_agree	seizures_of_ba		operations training		yes	yes	funds lack_of_suppor	1,2
Police makindye	female	30	21-30	a_level	Operations officer	1	40	1 - 5	no				friend	no			yes	in_the_media	dont_know	smoke_free_pub		yes	agree	cardiovascular lung_diseases cancer danger_to_baby impotence death		strongly_agree	no	Lack of political will	yes	yes	strongly_agree	seizures_of_ba		operations		yes	yes	funds knowledge_skil lack_of_suppor	1,2,3,4
Police makindye	female	27	21-30	tertiary	Operations officer	4	7	1 - 5	no				relative	no			yes	in_the_media	dont_know	smoke_free_pub		yes	agree	lung_diseases danger_to_baby death		strongly_agree	yes	As long as law was passed	yes	yes	strongly_agree	seizures_of_ba		training		yes	yes	funds knowledge_skil lack_of_suppor	1,2,3,4
Police makindye	male	38	31-40	a_level	Operations officer	8	50	6 - 10	no				none	no			yes	in_the_media	dont_know	smoke_free_pub		no	agree	lung_diseases cancer death		strongly_agree	yes	Because need to abid by passed law	yes	yes	strongly_agree	seizures_of_ba		operations		no	yes	funds knowledge_skil lack_of_suppor	1,3,4,2
Police makindye	female	25	21-30	a_level	Police officer	2	50	1 - 5	no				none	no			yes	in_the_media	dont_know	smoke_free_pub ban_of_shisha		not_sure	agree	lung_diseases cancer danger_to_baby		strongly_agree	no	Not enough funds	yes	yes	strongly_agree	inspections_on seizures_of_ba		training inspections		not_sure_1	yes	funds knowledge_skil	1,4,3
POLICE-RUBAGA	female	34	31-40	tertiary	CID	5	50	1 - 5	no				none	yes	POLICE	2years	yes	in_the_media	dont_know	smoke_free_pub ban_on_sale_to		no	agree	lung_diseases death		strongly_agree	no	Poor awareness to the enforcers n the users	no	no	disagree	seizures_of_ba		inspections		yes	no	funds knowledge_skil	1,3,4,
POLICE-RUBAGA	female	43	41-50	a_level	INVESTIGATOR/DETECTIVE	18	150	16 +	no				none	yes	POLICE	1year	yes	in_the_media	2015	smoke_free_pub		no	disagree	lung_diseases other_specify	Passive smokers r so much affected	strongly_agree	no	Unless the government is serious with mass awareness and law enforcers are committed	no	i_dont_know	agree	seizures_of_ba		operations		yes	no	funds knowledge_skil others_specify	The law is so weak at the moment
POLICE-RUBAGA	male	48	41-50	a_level	CORPORAL	27	1000	16 +	yes	no			relative	yes	POLICE	1YEAR	yes	in_the_media	dont_know	smoke_free_pub		no	strongly_agree	lung_diseases cancer death		strongly_agree	yes	If the government is serious and committed to enforcing the law	yes	yes	strongly_disag	_no_smoking_si seizures_of_ba		other_specify	None	yes	yes	funds knowledge_skil	1,3,4
POLICE-RUBAGA	female	31	31-40	tertiary	SCENE OF CRIME OFFICERS	11	3	11 - 15	no				none	yes	POLICE	3MONTHS	yes	Through a workshop about tobacco law	dont_know	smoke_free_pub ban_of_shisha		yes	strongly_agree	lung_diseases cancer death		strongly_agree	no	Leaving out some tobacco products and banning others yet its the same ingredient that is used	no	yes	agree	seizures_of_ba other_specify	Arresting public tobacco smokers	operations		yes	yes	funds knowledge_skil others_specify	Banning some tobacco products and leaving out some, being linient with some bars when enforcing the law
POLICE-RUBAGA	male	36	31-40	o__level	OPERATION SIDE	11	1000	11 - 15	no				relative	yes	POLICE	6MONTHS	yes	in_the_media	dont_know	smoke_free_pub		yes	strongly_agree	lung_diseases cancer death		strongly_agree	yes	People lack community policies but once they are put into force then people will be touched to follow them	no	yes	not_sure	_no_smoking_si seizures_of_ba		training		yes	yes	funds lack_of_suppor	1,2
POLICE-RUBAGA	male	47	41-50	o__level	CONSTABLE	27	30	16 +	yes	yes	cigarettes		friend	yes	POLICE	6MONTHS	yes	in_the_media	dont_know	smoke_free_pub ban_of_shisha		yes	agree	cancer		strongly_agree	yes	A law is a law if the government and ministry are serious with mass awareness too it can easily be enforced	no	yes	agree	_no_smoking_si seizures_of_ba		other_specify	Not engaged in any activities so far	yes	yes	funds knowledge_skil lack_of_suppor	1,2,3,4
Ugand police	male	53	51-60	tertiary	Oc barracks	29	8	16 +	yes	no			both	no			yes	in_the_media	dont_know	smoke_free_pub		yes	strongly_agree	lung_diseases cancer		strongly_agree	no	No much support from the government.	yes	yes	strongly_agree	seizures_of_ba monitoring_sup		operations inspections		yes	yes	funds lack_of_suppor	1,2
UGANDA POLICE FORCE	male	26	21-30	a_level	Police constable	1	8	1 - 5	no				friend	yes	Police	1week	yes	in_the_media	dont_know	smoke_free_pub ban_of_shisha		yes	strongly_agree	lung_diseases cancer death		strongly_agree	yes	Due to the support of the public	yes	yes	strongly_agree	seizures_of_ba monitoring_sup		operations inspections		yes	yes	funds lack_of_suppor	1,2
UGANDA POLICE FORCE Nakawa	female	35	31-40	tertiary	Administer supervisor	15	12	11 - 15	yes	no			friend	yes	Human rights, Judiciary	1 week, 3days	yes	in_the_media	2015	smoke_free_pub ban_of_shisha		yes	strongly_agree	lung_diseases death other_specify	Tuberculosis and	strongly_agree	yes		no	yes	strongly_agree	seizures_of_ba monitoring_sup		operations training		yes	yes	funds knowledge_skil	1,3,4,
UGANDA POLICE FORCE nakawa	female	32	31-40	tertiary	Scene of crime officer	10	7	6 - 10	no				friend	no			yes	in_the_media	dont_know	smoke_free_pub		yes	strongly_agree	lung_diseases social_problem		strongly_agree	yes	Because we have the necessary skills and manpower to carry out the law	yes	yes	strongly_agree	seizures_of_ba monitoring_sup other_specify	Sensitization of the public..	inspections		yes	yes	funds lack_of_suppor	1,2
Uganda police nakawa	male	33	31-40	a_level	FFU Field Force Unit	7	10	6 - 10	yes	yes	cigarettes		both	yes	Police and Uganda human rights	4 days	yes	in_the_media	dont_know	smoke_free_pub ban_of_shisha		yes	not_sure	cancer death		strongly_agree	no	The law is too weak therefore people will still smuggle tobacco in to the country..	no	yes	strongly_agree	_no_smoking_si		other_specify	I haven't been involved in any activities concerning tobacco control in the country	not_sure	yes	funds	1,
Uganda police Nakawa	male	32	31-40	tertiary	Cadet ASP	3	4	1 - 5	no				both	yes	Ministry of health personel	1 day	yes	seen_a_copy	2015	smoke_free_pub ban_of_shisha		yes	agree	lung_diseases cancer other_specify	Damages teeth, memory loss, economic instability..	strongly_agree	no	Conflict of interest with term public place	no	yes	agree	_no_smoking_si seizures_of_ba		operations training		yes	yes	funds lack_of_suppor	1,2
Uganda Revenue authority	male	54	51-60	tertiary	Supervisor	24	22	16 +	no				both	yes	Uganda Revenue authority,	2years	yes	in_the_media	dont_know	ban_of_shisha other_specify		yes	not_sure	lung_diseases danger_to_baby social_problem death other_specify	Un productive youth	strongly_agree	no	We are not moving together as gov't	yes	yes	strongly_disag	seizures_of_ba other_specify	Impounded contraband cigarettes. Stopping importation of products	operations		yes	yes	knowledge_skil others_specify	Lack of cooperation among govt agencies. Cost of destruction may be a problem.
Uganda revenue authority	male	34	31-40	tertiary	In charge of face mgt	5	5	1 - 5	no				both	yes	American embassy.	1 week	yes	in_the_media	dont_know	smoke_free_pub ban_on_single_		yes	not_sure	cardiovascular lung_diseases cancer other_specify	Tuberculosis	strongly_agree	yes	If many people are sensitized about the law	yes	yes	strongly_agree	monitoring_the seizures_of_ba		operations		yes	yes	others_specify	Porous boarders, business men who deal in tobacco .
Uganda revenue authority	male	30	21-30	tertiary	Officer	6	16	6 - 10	no				none	yes	URA	1 month	yes	in_the_media	dont_know	smoke_free_pub		yes	agree	cancer		agree	no	Too much b	no	yes	strongly_agree	seizures_of_ba		operations training		yes	yes	funds knowledge_skil others_specify	Bureaucracy and poor management....
Uganda revenue authority	male	31	31-40	tertiary	In charge transit monitoring	7	5	6 - 10	no				both	yes	Intelligence and UPDF	3 weeks	yes	in_the_media	dont_know	smoke_free_pub ban_of_shisha ban_on_sale_to		yes	agree	cardiovascular lung_diseases cancer other_specify	Poverty respiratory problems..	strongly_agree	no	There is no will to enforce the law Bribery of the law enforcement officers..	yes	no	agree	seizures_of_ba		operations		yes	no	funds	1
UNBS	female	38	31-40	tertiary	Senior inspector	12	35	11 - 15	no				none	no			yes	in_the_media	2015	smoke_free_pub ban_of_shisha		no	strongly_agree	lung_diseases cancer social_problem		strongly_agree	no	Lack of political will	no	yes	strongly_agree	seizures_of_ba		inspections		yes	yes	funds lack_of_suppor	1,2
UNBS	female	33	31-40	tertiary	Data Clerk	10	20	6 - 10	no				both	no			no		dont_know			yes	strongly_agree	lung_diseases cancer social_problem death		strongly_agree	no	Lack of political will	yes	yes	strongly_agree	seizures_of_ba		inspections		yes	not_sure	knowledge_skil	3,4
UNBS	male	39	31-40	tertiary	Senior Assistant inspector	19	35	16 +	yes	no			none	no			yes	in_the_media	dont_know	smoke_free_pub ban_of_shisha		yes	strongly_agree	lung_diseases cancer social_problem death		strongly_agree	no	Rampant corruption and lack of political will	no	yes	strongly_agree	inspections_on seizures_of_ba		inspections		not_sure_1	yes	knowledge_skil lack_of_suppor	3,4,2
UNBS	female	25	21-30	tertiary	Inspector	2	10	1 - 5	no				none	no			yes	in_the_media	dont_know	smoke_free_pub ban_of_shisha		yes	strongly_agree	lung_diseases cancer social_problem death		strongly_agree	no	Lack of awareness from public	not_sure	yes	not_sure	seizures_of_ba		inspections		yes	yes	knowledge_skil lack_of_suppor	3,4,2
UNBS	male	23	21-30	a_level	Inspector	6	21	6 - 10	no				friend	no			yes	in_the_media	dont_know	smoke_free_pub ban_of_shisha		no	disagree	cardiovascular lung_diseases cancer social_problem		strongly_agree	no	Lack of political will	yes	yes	not_sure	seizures_of_ba		inspections		no	yes	knowledge_skil	3,4
UNBS	male	38	31-40	tertiary	Assistant inspector	8	12	6 - 10	yes	no			both	no			yes	in_the_media	2015	smoke_free_pub ban_of_shisha		yes	not_sure	lung_diseases cancer social_problem death		strongly_agree	no	Lack of political will,lack of awareness from public	yes	i_dont_know	not_sure	_no_smoking_si seizures_of_ba		inspections		not_sure_1	not_sure	knowledge_skil	3,4
UNBS	male	40	31-40	tertiary	Assistant inspector	8	12	6 - 10	no				both	no			yes	in_the_media	dont_know	smoke_free_pub		yes	agree	lung_diseases cancer social_problem death		strongly_agree	no	Lack of awareness from public	no	yes	not_sure	inspections_on seizures_of_ba		inspections		no	yes	knowledge_skil	3,4
UNBS	male	34	31-40	tertiary	Assistant inspector	8	12	6 - 10	yes	no			both	no			yes	in_the_media	2015	smoke_free_pub ban_of_shisha		yes	not_sure	cardiovascular impotence social_problem death		strongly_agree	no	Corruption and lack of political will	yes	yes	not_sure	seizures_of_ba		inspections		yes	yes	knowledge_skil lack_of_suppor	3,4,2
UNBS	male		31-40	tertiary	Inspector	8	5	6 - 10	no				none	no			yes	in_the_media	dont_know	smoke_free_pub		yes	agree	lung_diseases cancer		strongly_agree	yes		no	i_dont_know	not_sure	seizures_of_ba		inspections		no	not_sure	knowledge_skil	3,4
UNBS	female	24	21-30	tertiary	Graduate intern	2	5	1 - 5	no				none	yes	UNBS	1 day	yes	in_the_media	dont_know	smoke_free_pub ban_on_adverti		yes	disagree	cardiovascular lung_diseases cancer		strongly_agree	no	You need go cause behavioral change	yes	yes	agree	seizures_of_ba		inspections		yes	not_sure	knowledge_skil	3,4
UNBS	male	37	31-40	tertiary	Assistant inspector	5	2	1 - 5	no				friend	no			yes	in_the_media	dont_know	smoke_free_pub		yes	agree	lung_diseases cancer		strongly_agree	no	Government interference with the law.	no	yes	agree	seizures_of_ba		inspections		no	yes	funds knowledge_skil others_specify	Lack of enough man power
UNBS	female	Adult	31-40	tertiary	Inspector	10	4	6 - 10	no				both	yes	UNBS	1 day	yes	in_the_media	dont_know	smoke_free_pub		yes	agree	cardiovascular lung_diseases cancer social_problem		strongly_agree	yes	Only if we work together with other stake holders	no	yes	not_sure	seizures_of_ba		inspections		not_sure	yes	funds knowledge_skil	1,3,4
UNBS	female	40	31-40	tertiary	Surveillance officer	7	11	6 - 10	no				none	yes	LDC	1 month	yes	in_the_media	dont_know	smoke_free_pub		yes	agree	lung_diseases cancer danger_to_baby		strongly_agree	no	Because some people are not willing to leave tobacco Its a	yes	yes	not_sure	seizures_of_ba		training inspections		no	no	funds knowledge_skil others_specify	Lack of sensitization Lack of proper counselors to help the addicted people
UNBS	male	34	31-40	tertiary	Inspector	4	2	1 - 5	no				none	no			yes	in_the_media	dont_know	smoke_free_pub ban_on_sale_to		yes	agree	cardiovascular lung_diseases cancer		agree	no	Lack of political will	no	i_dont_know	agree	seizures_of_ba		inspections		no	no	funds knowledge_skil	1,3,4
UNBS	female	27	21-30	tertiary	Assistant inspector	4	3	1 - 5	no				both	yes	UNBS	1 day	yes	in_the_media	2015	smoke_free_pub ban_of_shisha		yes	disagree	lung_diseases cancer social_problem death		strongly_agree	no	Because there is a lot of bribery among the law enforcers	no	yes	agree	seizures_of_ba		inspections		no	yes	funds knowledge_skil	1,3,4
UNBS	male	31	31-40	tertiary	Inspector	3	3	1 - 5	no				both	no			no		dont_know			yes	agree	cardiovascular lung_diseases social_problem death		strongly_agree	no	Weak law enforcers	no	i_dont_know	agree	seizures_of_ba		operations inspections		yes	not_sure	funds knowledge_skil	1,3,4
URA	male	29	21-30	tertiary	Officer	4	20	1 - 5	no				both	no			no		dont_know			yes	not_sure	cardiovascular lung_diseases cancer social_problem		strongly_agree	no	Because of life style,people aren't willing to adjust	yes	yes	agree	seizures_of_ba		operations training		no	yes	funds lack_of_suppor	1,2
URA	female	30	21-30	tertiary	Officer	2	5	1 - 5	no				none	yes	URA human resource	1day	yes	in_the_media	dont_know	smoke_free_pub		yes	not_sure	lung_diseases cancer social_problem		strongly_agree	yes	Because enforcement is already in process	not_sure	yes	strongly_agree	seizures_of_ba		operations		yes	yes	knowledge_skil	3,4
URA	male	44	41-50	tertiary	Manager customs	4	166	1 - 5	no				friend	yes	Kimaka and kyankwanzi	2/12 and 5/7	yes	in_the_media	dont_know	ban_of_shisha		yes	agree	lung_diseases cancer other_specify	Additive, psychiatrist problem	strongly_agree	yes	It has the public support	no	yes	agree	seizures_of_ba other_specify	Regulation and use of tax stamps	operations		yes	yes	others_specify	Demand high,
URA	female	45 years	41-50	tertiary	Principal	12	56	11 - 15		no							yes	From my neighbor	dont_know		Ban e-cigarettes					not_sure									none		not_sure
URA	male	48	41-50	tertiary	Enforcement officer	12	8	11 - 15	no				both	yes	URA	2/12	yes	in_the_media	dont_know	smoke_free_pub ban_of_shisha		not_sure	disagree	cancer impotence death		not_sure	yes	There is no difficult laws to enforce, pro lem is compliance	yes	no	strongly_agree	seizures_of_ba other_specify	Seizure of contraband	operations training planning_and_policy_developmen		no	yes	funds lack_of_suppor	1,2
URA	male	31	31-40	tertiary	CUSTOMS OFFICER	7	21	6 - 10	yes	no			friend	yes	URA	3Hours	no		dont_know			yes	agree	lung_diseases		strongly_agree	yes	IFA we have a strong arm that is effective, and government bodies are empowered	no	yes	not_sure	seizures_of_ba		operations		yes	yes	knowledge_skil lack_of_suppor	3,4,2
URA	male	36	31-40	tertiary	CUSTOMS OFFICER	12	35	11 - 15	yes	no			both	yes	URA	1month	yes	in_the_media	dont_know	smoke_free_pub other_specify	High taxes on tobacco items	yes	strongly_disag	lung_diseases cancer		strongly_agree	no	Weak law enforcement teams, bribery from bar owners to law enforcers	not_sure	yes	agree	seizures_of_ba		operations inspections		yes	yes	lack_of_suppor others_specify	In terms of priorities tobacco control is not the most pressing issue in the country,
URA	female	28	21-30	tertiary	CUSTOMS OFFICER	2	23	1 - 5	no				friend	yes	URA	1week	no		dont_know			yes	strongly_agree	lung_diseases death other_specify	Brown teeth, choking and dying	strongly_agree	no	You can't force people to sell a pack not a stick of cigarettes, unless if there law enforcers are stationed at every bar to look out for tobacco items that are sold, law enforcers should be serious with closing down bars that sell tobacco	yes	yes	agree	seizures_of_ba		operations		yes	yes	knowledge_skil lack_of_suppor	2,3,4
URA	female	34	31-40	tertiary	Officer 1	6	20	6 - 10	no				relative	yes	Singo military	5 months	yes	was_trained_on	2015	ban_of_shisha other_specify	Ban of kuba	yes	agree	lung_diseases cancer danger_to_baby		agree	no	Enforcers are easily bribed	no	yes	agree	seizures_of_ba other_specify	Destroying banned products	training		yes	not_sure	knowledge_skil others_specify	Banned products still imported Some enforcers not aware of the law
URA	male	40	31-40	tertiary	Officer	5	20	1 - 5	no				none	yes	URA	9 months	yes	in_the_media	dont_know	other_specify	Nothing	no	agree	lung_diseases cancer		agree	no	No enforcers trained	no	no	disagree	other_specify	KCCAs responsibility	other_specify	None	no	no	knowledge_skil others_specify	Get KCCA officers to enforce not customs officers
URA	male	35	31-40	tertiary	Officer	1	20	1 - 5	no				none	yes	URA	2 months	yes	in_the_media	dont_know	smoke_free_pub		yes	agree	lung_diseases cancer social_problem other_specify	Bad teeth	strongly_agree	yes	As long as enforcers are guided on what to do and As long as the public is explained to what to do	no	yes	not_sure	seizures_of_ba		other_specify	Impoundment of unlicensed cigarettes	yes	not_sure	lack_of_suppor	2
URA	male	31	31-40	tertiary	Customs Officer	1	8	1 - 5	yes	no			both	yes	Military UPDF	2	no		dont_know			yes	agree	cardiovascular lung_diseases cancer social_problem		strongly_agree	no	Because of limited role	yes	yes	strongly_agree	seizures_of_ba		operations		no	yes	knowledge_skil lack_of_suppor	2,3,4
										0.808642
